# Supplementary material for: Poly(ethylene glycol) Diacrylate Hydrogel with Silver Nanoclusters for Water Pb(II) Ions Filtering
Source: Gels. 2023 Feb 4;9(2):133. doi: 10.3390/gels9020133 (PMC9957228; doi:10.3390/gels9020133)
Supplement: Supplementary file 1 [file gels-09-00133-s001.zip]

Archive with 1 entries (1 files):
- gels-2190346-supplementary.pdf
